# Supplementary material for: AGEs and sRAGE Variations at Different Timepoints in Patients with Chronic Kidney Disease
Source: Antioxidants (Basel). 2021 Dec 15;10(12):1994. doi: 10.3390/antiox10121994 (PMC8698924; doi:10.3390/antiox10121994)
Supplement: Supplementary file 1 [file antioxidants-10-01994-s001.zip]

Archive with 1 entries (1 files):
- antioxidants-1464923-supplementary.pdf
